# Supplementary material for: Development of an in vitro system to study oral biofilms in real time through impedance technology: validation and potential applications
Source: J Oral Microbiol. 2019 May 6;11(1):1609838. doi: 10.1080/20002297.2019.1609838 (PMC6507917; doi:10.1080/20002297.2019.1609838)
Supplement: Supplemental Material [file ZJOM_A_1609838_SM1672.zip › supplemental data/Supplemental_Table_1.xlsx]

## Sheet: %OTUs_D2
OTUs	%Saliva_D2	%BiofSaliva_D2	%Tongue_D2	%BiofTongue_D2	%Supragingival_ plaque_D2	%BiofSupragingival_ plaque_D2
Abiotrophia	0.0318171	0.0226304	0.00236647	0.0064222	1.18392	0.350425
Acidovorax	0	0	0	0	0	0
Acinetobacter	0.00117841	0	0	0.00160555	0	0
Actinobacillus	0	0	0	0	0	0
Actinomyces	0.388876	0.0773206	1.14182	0.781902	0.839338	0.314352
Aggregatibacter	0.380627	0.890129	0	0.0032111	0.00116413	0
Akkermansia	0	0	0	0	0	0
Alistipes	0	0	0	0	0	0
Alloprevotella	2.01862	1.04477	0.0295809	0	0.968557	0.00257666
Alloscardovia	0	0	0	0	0	0
Anaerococcus	0	0	0	0	0	0
Anaeroglobus	0	0	0	0	0	0
Anaerovorax	0	0	0	0	0	0
Arcobacter	0	0	0	0	0	0.00128833
Atopobium	0.11902	0.0113152	6.04752	0.552309	0.00931305	0
Bacteroidales"_incertae_sedisfamily010000 457Root;rootrank;Bacteria;domain;"Bacteroidetes";phylum;"Bacteroidia";class;"Bacteroidales";order;"Bacteroidales"_incertae_sedis;family;Phocaeicola;genus;Phocaeicolagenus010000 2827Root;rootrank;Bacteria;domain;"Bacteroidetes";phylum;"Bacteroidia";class;"Bacteroidales";order;Sunxiuqinia;genus;Sunxiuqiniagenus011000 -425Root;rootrank;Bacteria;domain;"Bacte…	0	0.0660054	0	0	0	0
Bacteroides	0	0.00377173	0	0	0	0
Barnesiella	0	0	0	0	0	0
Bergeriella	0	0	0	0	0.00931305	0
Bifidobacterium	0	0	0	0	0	0
Blautia	0	0	0	0	0	0
Bradyrhizobium	0	0	0	0	0	0
Brevundimonas	0	0	0	0	0	0
Bulleidia	0	0	0	0	0	0
Butyrivibrio	0.00117841	0	0.0662612	0.00160555	0	0
Campylobacter	0.161442	0.00754347	0.185768	0.0112388	0.888232	0.0476681
Capnocytophaga	0.599811	0.0942934	0.00828265	0.00160555	5.91961	0.112085
Cardiobacterium	0.00353523	0	0	0	0	0
Catonella	0.220363	0.0113152	0.151454	0.0032111	0.129219	0.00257666
Centipeda	0.00235682	0	0	0.00160555	0.00232826	0
Chlorophyta	0	0	0	0	0	0
Chryseobacterium	0	0	0.0130156	0.0032111	0.00349239	0
Cloacibacterium	0	0	0	0	0	0
Clostridium XI	0	0	0	0	0	0
Clostridium XlVa	0	0	0	0	0	0
Clostridium XVIII	0	0	0	0	0	0
Comamonas	0	0	0	0	0	0
Corynebacterium	0.360594	0.0207445	0.00236647	0	1.87192	0.240917
Cryptobacterium	0.00117841	0	0.0212982	0	0	0
Desulfitobacterium	0	0	0	0	0	0
Desulfobulbus	0	0	0	0	0	0
Desulfurella	0	0	0	0	0	0
Dialister	0.153193	0.0245163	0	0	0.00232826	0
Diaphorobacter	0	0	0	0	0	0
Dokdonella	0	0.00188587	0	0	0	0
Eggerthia	0	0	0	0	0	0
Eikenella	0.0176762	0.0056576	0.00118324	0	0.161814	0.0425148
Enterobacter	0	0	0	0	0	0
Enterococcus	0	0	0	0	0	0
Enterorhabdus	0	0	0	0	0	0
Erysipelotrichaceae_incertae_sedis	0	0	0	0	0	0
Escherichia/Shigella	0	0	0	0	0	0
Eubacterium	0.0282819	0.00942934	0.0508791	0.00160555	0	0
Faecalibacterium	0	0	0	0	0	0
Faucicola	0	0	0	0	0	0
Filifactor	0.450153	0.0358315	0	0	0.0209544	0
Flavobacterium	0	0	0	0.00160555	0	0
Fretibacterium	0.0718831	0	0	0	0.0104772	0
Fusobacterium	1.65331	0.147098	0.24493	0.017661	1.95807	0.0553981
Gemella	8.48456	3.41531	1.54412	0.510565	0.464488	0.0347848
Gp3	0	0	0	0	0	0
Granulicatella	5.57271	2.86275	5.36243	2.34731	3.19321	0.30791
Haemophilus	2.51709	6.26297	0.940673	0.165372	0.67636	0.33883
Hallella	0	0	0	0	0	0
Howardella	0	0	0	0	0.00116413	0
Hyphomicrobium	0	0	0	0	0	0
Ignavibacterium	0	0	0	0.00160555	0	0
Johnsonella	0.00942729	0	0	0	0.00349239	0
Kingella	0.146123	0.028288	0.00118324	0	2.28635	0.230611
Klebsiella	0	0	0	0	0	0
Lachnoanaerobaculum	0.0895593	0.00754347	0.780936	0.0610109	0.220021	0.0128833
Lactobacillus	0.00471365	0.00188587	0	0	0	0
Lactococcus	0	0	0	0	0	0
Lactovum	0.0188546	0.0150869	0	0	0	0
Lautropia	0.0789536	0	0.00354971	0	0.128054	0.0257666
Leptotrichia	0.5786	0.107494	0.831815	0.0738552	2.64374	0.266684
Leuconostoc	0.00117841	0	0	0	0	0
Mannheimia	0	0	0	0	0	0
Massilia	0	0	0	0	0	0
Megasphaera	0.0424228	0.0056576	1.30156	0.105966	0	0
Mesorhizobium	0	0	0	0	0	0
Methylocystis	0	0.00188587	0	0	0	0
Methylomonas	0	0.0056576	0	0	0	0
Methylophilus	0	0	0	0	0	0
Methylosarcina	0	0	0	0	0	0
Mobiluncus	0	0	0	0	0	0
Mogibacterium	0.0259251	0	0.0236647	0.00160555	0	0
Moraxella	0	0	0	0	0	0
Morococcus	0.168513	0	0	0	0.0151337	0.00386498
Moryella	0	0	0	0	0	0
Mucispirillum	0	0	0	0	0	0
Mycobacterium	0	0	0	0	0	0
Mycoplasma	0.179119	0.00377173	0	0	0	0
Necropsobacter	0	0	0	0	0	0
Neisseria	4.11501	2.51952	0.0177485	0.00802774	0.244467	0.0798763
Odoribacter	0	0.00188587	0	0	0	0
Olsenella	0	0	0	0	0	0
Opitutus	0	0	0	0	0	0
Oribacterium	0.156729	0.0132011	1.35126	0.0834885	0.12689	0
Oscillibacter	0	0.00188587	0	0	0	0
Parabacteroides	0	0.00188587	0	0	0	0
Parvimonas	0.226255	0.00188587	0	0.00160555	0	0
Pasteurella	0	0	0	0	0	0
Pedobacter	0	0	0	0.00160555	0	0
Pelomonas	0	0	0	0	0	0
Peptococcus	0.00589206	0.00377173	0	0	0.00931305	0
Peptoniphilus	0	0	0	0	0	0
Peptostreptococcaceae_incertae_sedis	0.0553853	0.00188587	0	0.00160555	0.0884739	0
Peptostreptococcus	0.131982	0.00942934	0	0	0	0
Phocaeicola	0.00235682	0	0	0	0	0
Pilibacter	0	0	0	0	0	0
Planobacterium	0	0	0	0	0	0
Porphyromonas	4.95876	1.41817	0.140805	0.00481665	0.157158	0.00386498
Prevotella	4.37544	0.535586	22.0129	3.3556	2.67168	0.0541098
Propionibacterium	0	0	0	0	0	0
Propionimicrobium	0	0	0	0	0	0
Prosthecobacter	0	0	0	0	0	0
Pseudoflavonifractor	0	0	0	0	0	0
Pseudomonas	0.00235682	0.00188587	0	0	0.00116413	0.00128833
Pseudoramibacter	0.00117841	0	0	0	0	0
Rhodanobacter	0	0.00377173	0	0	0	0
Rhodoferax	0	0	0	0	0	0
Rothia	1.28683	0.0961792	0.313558	0.0979385	0.585558	0.0450915
Ruminococcus	0	0	0	0	0	0
Saccharibacteria_genera_incertae_sedis	0.0235682	0	0.0709942	0.0192666	0.00349239	0
Scardovia	0	0	0	0	0	0
Schwartzia	0.00942729	0	0	0	0	0
Selenomonas	0.0919161	0.00188587	0.00591618	0	0.0884739	0
Serratia	0	0	0	0	0	0
Shuttleworthia	0.00589206	0	0	0	0	0.00128833
Simonsiella	0	0	0	0	0	0
Slackia	0	0	0	0	0	0
Sneathia	0	0	0	0	0	0
Snodgrassella	0	0	0	0	0	0
Solobacterium	0.00589206	0	0.0153821	0.0032111	0	0
Soonwooa	0.00117841	0	0	0	0	0
Sphaerobacter	0	0	0	0	0	0
Sphingomonas	0	0	0	0	0	0
SR1_genera_incertae_sedis	0	0	0	0	0	0
Staphylococcus	0.00235682	0	0.00354971	0	0	0
Stenotrophomonas	0	0	0	0	0	0
Stomatobaculum	0.040066	0	0.371536	0.0417443	0.00116413	0
Streptobacillus	0	0	0	0	0	0
Streptococcus	44.2446	51.9632	34.1884	59.3074	44.5746	66.2252
Streptophyta	0	0	0.137255	0	0.00698478	0
Succinivibrio	0	0	0	0	0	0
Sulfurimonas	0	0	0	0	0	0
Tannerella	0.117841	0.0056576	0.00354971	0	0.0942946	0
Terrimonas	0	0.00377173	0	0	0	0
Tessaracoccus	0	0	0	0	0	0
Thauera	0	0	0.00236647	0.00160555	0	0
Thermomonas	0	0	0	0	0	0.00128833
Thiobacillus	0	0	0	0	0.00116413	0
Treponema	3.13575	0.113152	0	0	0.165307	0
Unclass.Bacteria	0.63045	0.26025	0.668528	0.157344	0.412102	0.0579747
Unclass.Clostridiales	0.183832	0.0150869	0.00236647	0	0	0
Unclass.Firmicutes	0.312279	0.601592	0.392834	0.366065	0.415595	0.648029
Unclass.Flavobacteriaceae	0.259251	0.128239	0.0118324	0	0.826533	0.0154599
Unclass.Lachnospiraceae	0.135517	0.0056576	0.0295809	0.0032111	0.00232826	0
Unclass.Lactobacillales	0.743578	0.773206	0.760821	0.86218	0.733402	0.551404
Unclass.Neisseriaceae	0.331134	0.137668	0.00473294	0.0032111	0.292197	0.0798763
Unclass.Pasteurellaceae	0.166156	0.439407	0.0496959	0.0288999	0.0279391	0.0257666
Unclass.Porphyromonadaceae	0.464294	0.0980651	0.0224815	0.0032111	0.0465652	0.00257666
Unclass.Prevotellaceae	0.0730615	0.0396032	0.0863762	0.017661	0.026775	0
Unclass.Veillonellaceae	0.24511	0.637423	0.428331	0.624558	0.400461	0.591342
unclassified_"Bacteroidales"	0.490219	0	0.0212982	0.00481665	0.0419087	0
unclassified_"Bacteroidetes"	0.120198	0.0301739	0.0567953	0.0144499	0.0244467	0
unclassified_"Flavobacteriales"	0	0	0	0	0.00349239	0
unclassified_"Fusobacteriaceae"	0.0176762	0.00377173	0.00591618	0.00160555	0.0162978	0
unclassified_"Fusobacteriales"	0.00117841	0	0.00118324	0	0.00232826	0
unclassified_"Leptotrichiaceae"	0.00235682	0.00377173	0.00473294	0	0.0162978	0
unclassified_"Proteobacteria"	0.0259251	0.028288	0.00118324	0	0.0104772	0.00128833
unclassified_"Verrucomicrobia"	0.00117841	0	0	0	0	0
unclassified_Actinobacteria	0.00117841	0	0.00236647	0.00160555	0	0
unclassified_Actinobacteridae	0	0	0	0	0.00116413	0
unclassified_Actinomycetaceae	0.00235682	0	0.00236647	0.00160555	0.00116413	0
unclassified_Actinomycetales	0.0223898	0.00377173	0.0272144	0.00802774	0.0908022	0.0115949
unclassified_Aerococcaceae	0	0	0	0	0	0
unclassified_Alphaproteobacteria	0	0.00377173	0.00118324	0	0	0
unclassified_Anaerolineaceae	0	0	0	0	0	0
unclassified_Bacillaceae 1	0	0	0	0	0	0
unclassified_Bacillales	0.0895593	0.0226304	0.0283977	0.0128444	0.00698478	0
unclassified_Bacilli	0.373556	0.362087	0.186951	0.207116	0.130383	0.172636
unclassified_Betaproteobacteria	0.00824888	0.0150869	0	0	0.00465652	0.00257666
unclassified_Burkholderiales	0.00235682	0.00754347	0	0	0	0
unclassified_Campylobacterales	0	0	0.00473294	0	0.00349239	0
unclassified_Carnobacteriaceae	0.0483149	0.0226304	0.0887427	0.0626164	0.0523859	0.00257666
unclassified_Chitinophagaceae	0	0.00377173	0	0	0	0
unclassified_Clostridia	0.00235682	0	0	0	0	0
unclassified_Clostridiales_Incertae Sedis XI	0	0	0	0	0	0
unclassified_Clostridiales_Incertae Sedis XIII	0	0	0	0	0	0
unclassified_Comamonadaceae	0.00117841	0	0	0	0.00116413	0.00128833
unclassified_Coriobacteriaceae	0	0	0.00236647	0	0	0
unclassified_Corynebacteriaceae	0.00471365	0	0	0	0.017462	0.00257666
unclassified_Corynebacterineae	0.00353523	0	0	0	0.0197902	0.00257666
unclassified_Deltaproteobacteria	0	0.00188587	0	0	0	0
unclassified_Desulfovibrionales	0	0	0	0	0	0
unclassified_Desulfuromonadales	0	0	0	0	0	0
unclassified_Enterobacteriaceae	0	0.00188587	0	0.00160555	0.00116413	0.00128833
unclassified_Enterococcaceae	0.00471365	0	0.00118324	0.00160555	0.00465652	0
unclassified_Epsilonproteobacteria	0	0	0.00118324	0	0	0
unclassified_Gammaproteobacteria	0.00235682	0.00188587	0.00473294	0.0032111	0.00232826	0
unclassified_Ignavibacteriaceae	0	0	0	0	0	0
unclassified_Lactobacillaceae	0	0	0	0	0	0
unclassified_Methylococcaceae	0	0.00188587	0	0	0	0
unclassified_Micrococcaceae	0	0	0	0	0	0
unclassified_Micrococcineae	0.0188546	0.00377173	0.00473294	0.00481665	0.00698478	0
unclassified_Moraxellaceae	0	0	0	0	0	0
unclassified_Opitutae	0.0282819	0	0	0	0	0
unclassified_Peptostreptococcaceae	0	0	0	0	0	0
unclassified_Planctomycetaceae	0	0	0	0	0	0
unclassified_Polyangiaceae	0	0	0	0	0	0
unclassified_Propionibacteriaceae	0	0.00188587	0	0	0.0151337	0
unclassified_Pseudomonadaceae	0	0	0	0	0	0
unclassified_Pseudomonadales	0	0	0	0	0	0
unclassified_Rhizobiaceae	0	0	0	0.00160555	0	0
unclassified_Rhodobacteraceae	0.00117841	0	0	0	0	0
unclassified_Rhodocyclaceae	0	0	0	0	0	0.00128833
unclassified_Root	0.00117841	0	0.00118324	0	0	0
unclassified_Ruminococcaceae	0	0.00188587	0	0	0	0
unclassified_Selenomonadales	0	0	0	0	0	0
unclassified_Sphingobacteriaceae	0	0	0	0	0	0
unclassified_Spirochaetaceae	0.00353523	0	0	0	0	0
unclassified_Spirochaetales	0	0	0	0	0	0
unclassified_Staphylococcaceae	0	0	0	0	0	0
unclassified_Streptococcaceae	0.0471365	0.0697771	0.0224815	0.0208721	0.0582065	0.0347848
unclassified_Xanthomonadaceae	0	0	0	0	0	0
Vagococcus	0.00235682	0	0	0	0	0
Veillonella	7.54773	24.3805	19.6796	29.9997	23.8507	28.99
Weissella	0	0	0	0	0	0
Xanthomonas	0	0	0	0	0	0
Zoogloea	0	0	0	0.00160555	0	0

## Sheet: %OTUs_D3
OTUs	%Saliva_D3	%BiofSaliva_D3	%Tongue_D3	%BiofTongue_D3	%Supragingival_ plaque_D3	%BiofSupragingival_ plaque_D3
Abiotrophia	0.0737859	0.165441	0.0265892	0.0150146	2.62458	2.58793
Acidovorax	0	0	0	0	0	0
Acinetobacter	0	0	0	0	0	0
Actinobacillus	0	0	0	0	0	0
Actinomyces	0.281728	0.0333662	0.495991	0.568054	0.147298	0.0491628
Aggregatibacter	0.224712	0.0361468	0.00409065	0.00750732	0.735596	0.461147
Akkermansia	0	0	0	0	0	0
Alistipes	0	0.00278052	0	0	0	0
Alloprevotella	1.48466	0.0722935	0.50315	0.0250244	0.222286	0.0117991
Alloscardovia	0	0	0	0	0	0
Anaerococcus	0	0	0	0	0	0
Anaeroglobus	0.00670781	0	0	0	0	0
Anaerovorax	0.0145336	0.00556104	0.265892	0.00750732	0.00535628	0
Arcobacter	0	0	0	0	0.000892714	0
Atopobium	0.111797	0.0139026	0.53792	0.0700683	0.0258887	0
Bacteroidales"_incertae_sedisfamily010000 457Root;rootrank;Bacteria;domain;"Bacteroidetes";phylum;"Bacteroidia";class;"Bacteroidales";order;"Bacteroidales"_incertae_sedis;family;Phocaeicola;genus;Phocaeicolagenus010000 2827Root;rootrank;Bacteria;domain;"Bacteroidetes";phylum;"Bacteroidia";class;"Bacteroidales";order;Sunxiuqinia;genus;Sunxiuqiniagenus011000 -425Root;rootrank;Bacteria;domain;"Bacte…	0	0.0722935	0	0	0	0
Bacteroides	0	0.00278052	0	0	0	0
Barnesiella	0	0.00139026	0	0	0	0
Bergeriella	0	0	0.00102266	0	0.0116053	0.00688279
Bifidobacterium	0	0	0	0	0	0
Blautia	0	0	0	0	0	0
Bradyrhizobium	0	0	0	0	0	0
Brevundimonas	0	0	0	0	0	0
Bulleidia	0	0	0	0	0	0
Butyrivibrio	0.0033539	0	0.0286345	0.00250244	0	0
Campylobacter	0.111797	0.0069513	0.308844	0.0700683	0.324948	0.0589953
Capnocytophaga	0.481844	0.00973182	0.354864	0.0200195	4.02703	0.373637
Cardiobacterium	0.00670781	0	0	0	0.0232106	0.00589953
Catonella	0.195644	0.00417078	0.136014	0.00500488	0.101769	0.0147488
Centipeda	0.00223594	0	0.0173853	0.00500488	0.0258887	0
Chlorophyta	0	0	0	0	0	0
Chryseobacterium	0	0	0	0	0	0
Cloacibacterium	0	0	0	0	0	0
Clostridium XI	0	0.00139026	0	0	0	0
Clostridium XlVa	0	0.00139026	0	0	0	0
Clostridium XVIII	0	0	0	0	0	0
Comamonas	0	0	0	0	0	0
Corynebacterium	0.237009	0.00834156	0.00306799	0	1.14892	0.20845
Cryptobacterium	0.00111797	0	0	0	0	0
Desulfitobacterium	0	0	0	0	0	0
Desulfobulbus	0	0	0	0	0.000892714	0
Desulfurella	0	0	0.00102266	0	0	0
Dialister	0.181111	0.00556104	0.0214759	0	0.0517774	0.00491628
Diaphorobacter	0	0	0	0	0	0.000983255
Dokdonella	0	0	0	0	0	0
Eggerthia	0.00111797	0	0	0	0	0
Eikenella	0.0145336	0.00139026	0.00204532	0	0.108018	0.105208
Enterobacter	0	0	0	0	0	0
Enterococcus	0	0	0	0	0.00357085	0
Enterorhabdus	0	0	0	0	0	0
Erysipelotrichaceae_incertae_sedis	0	0	0	0	0	0
Escherichia/Shigella	0	0	0	0	0	0
Eubacterium	0.0503086	0.00278052	0.272028	0.0150146	0.0241033	0
Faecalibacterium	0	0	0	0	0	0
Faucicola	0.00447187	0	0.00102266	0	0	0
Filifactor	0.404704	0.00278052	0.0163626	0	0.00981985	0
Flavobacterium	0	0	0	0	0	0
Fretibacterium	0.0637242	0	0	0	0	0.000983255
Fusobacterium	1.77981	0.278052	12.7823	2.55749	8.23975	2.54565
Gemella	8.21706	2.07566	4.1428	1.75171	1.74883	1.87998
Gp3	0	0.00139026	0	0	0	0
Granulicatella	4.97719	1.8129	2.36337	1.69165	2.8549	2.96451
Haemophilus	2.23929	12.9711	2.29792	1.04602	2.46032	2.77868
Hallella	0	0.00139026	0	0	0	0
Howardella	0	0	0	0	0	0
Hyphomicrobium	0	0	0	0	0	0
Ignavibacterium	0.00111797	0	0	0	0.000892714	0
Johnsonella	0.00558984	0	0	0	0.00892714	0
Kingella	0.124094	0	0.0081813	0.00250244	0.621329	0.189768
Klebsiella	0	0	0	0	0	0
Lachnoanaerobaculum	0.0872015	0.0250247	0.958234	0.145142	0.665072	0.100292
Lactobacillus	0.00558984	0.00278052	0	0	0	0
Lactococcus	0	0	0	0	0	0
Lactovum	0.0111797	0	0	0	0.00178543	0
Lautropia	0.07155	0	0.0143173	0.00250244	0.56241	0.137656
Leptotrichia	0.49526	0.125123	6.2096	1.38635	5.77854	1.61942
Leuconostoc	0	0	0	0	0	0
Mannheimia	0	0	0	0	0	0
Massilia	0	0	0	0	0	0
Megasphaera	0.0413648	0.00139026	0.328275	0.0425415	0.0142834	0
Mesorhizobium	0	0	0	0	0	0
Methylocystis	0	0.00139026	0.00102266	0	0	0
Methylomonas	0	0.00139026	0	0	0	0
Methylophilus	0	0	0	0	0	0
Methylosarcina	0	0	0	0	0	0
Mobiluncus	0.00111797	0	0.00204532	0	0	0
Mogibacterium	0.0145336	0	0.0184079	0	0	0
Moraxella	0.0201234	0.0653422	0.106357	0.0475464	2.0336	0.213366
Morococcus	0.271666	0	0.206578	0.142639	0.558839	0.476879
Moryella	0	0	0.00409065	0.00500488	0	0
Mucispirillum	0	0	0	0	0	0
Mycobacterium	0	0	0	0	0	0
Mycoplasma	0.0983812	0	0.00409065	0	0.00178543	0
Necropsobacter	0	0	0	0	0.000892714	0
Neisseria	9.81688	13.1115	10.4833	4.28918	11.9267	7.85916
Odoribacter	0	0.00139026	0	0	0	0
Olsenella	0	0	0	0	0	0
Opitutus	0	0.00139026	0	0	0	0
Oribacterium	0.294026	0.0430981	1.08607	0.0900878	0.0223178	0
Oscillibacter	0	0.00278052	0	0	0	0
Parabacteroides	0	0	0	0	0	0
Parvimonas	0.264958	0.0152929	0.584963	0.085083	0.0303523	0
Pasteurella	0	0	0	0	0	0
Pedobacter	0	0	0	0	0	0
Pelomonas	0	0	0	0	0	0
Peptococcus	0.0167695	0	0.0337479	0.00750732	0.00714171	0.00294977
Peptoniphilus	0	0	0	0	0	0
Peptostreptococcaceae_incertae_sedis	0.0614882	0	0.134991	0.00250244	0.0553482	0.0216316
Peptostreptococcus	0.210178	0.0430981	0.760861	0.137634	0.104447	0.0186818
Phocaeicola	0.0033539	0	0	0	0	0
Pilibacter	0	0	0	0	0	0
Planobacterium	0	0.00556104	0	0	0	0
Porphyromonas	4.40256	3.51319	4.05383	0.452942	4.34841	0.828884
Prevotella	3.51601	0.234954	7.69349	1.61157	2.16483	0.37757
Propionibacterium	0	0	0	0	0.00178543	0
Propionimicrobium	0	0	0	0	0.000892714	0
Prosthecobacter	0	0.00139026	0	0	0	0
Pseudoflavonifractor	0	0.00139026	0	0	0	0
Pseudomonas	0.00447187	0.00417078	0.00306799	0.00250244	0	0.000983255
Pseudoramibacter	0	0	0	0	0	0
Rhodanobacter	0	0.00139026	0	0	0.000892714	0
Rhodoferax	0	0	0	0	0	0
Rothia	1.35498	0.0194636	0.139082	0.062561	0.125873	0.0304809
Ruminococcus	0	0	0	0	0	0
Saccharibacteria_genera_incertae_sedis	0.0279492	0.00139026	0.0204532	0.0125122	0.018747	0.000983255
Scardovia	0	0	0	0	0	0
Schwartzia	0.0145336	0	0	0	0.0205324	0
Selenomonas	0.0883195	0	0.0184079	0.00250244	0.508847	0.0294977
Serratia	0	0.00556104	0	0	0.000892714	0
Shuttleworthia	0.00670781	0.00139026	0.00102266	0	0.006249	0
Simonsiella	0.00111797	0.00139026	0.00204532	0	0	0
Slackia	0	0	0	0	0	0
Sneathia	0	0	0.00920396	0.00250244	0.000892714	0.000983255
Snodgrassella	0	0	0	0	0.00267814	0
Solobacterium	0.00111797	0	0.0235212	0.00500488	0.000892714	0
Soonwooa	0.00111797	0	0	0	0	0
Sphaerobacter	0	0	0	0	0	0
Sphingomonas	0	0	0	0	0	0
SR1_genera_incertae_sedis	0	0	0.00204532	0	0	0
Staphylococcus	0	0	0	0	0	0
Stenotrophomonas	0.00111797	0	0	0	0	0
Stomatobaculum	0.0503086	0	0.747566	0.157654	0.06249	0.0147488
Streptobacillus	0	0.00278052	0	0	0	0
Streptococcus	43.5124	49.585	26.0728	53.795	23.4712	40.6252
Streptophyta	0	0	0.0173853	0	0.00714171	0
Succinivibrio	0	0	0	0	0	0
Sulfurimonas	0	0	0.00102266	0	0	0
Tannerella	0.125212	0.00278052	0.23828	0.0250244	0.189255	0.0088493
Terrimonas	0	0.00278052	0	0	0	0
Tessaracoccus	0	0	0	0	0.00714171	0
Thauera	0	0	0	0	0	0
Thermomonas	0	0	0	0	0	0
Thiobacillus	0	0	0	0	0	0
Treponema	2.22699	0.00973182	0.206578	0	0.0642754	0.000983255
Unclass.Bacteria	0.667427	0.549153	0.736317	0.367859	0.823082	0.410017
Unclass.Clostridiales	0.164341	0.00278052	0.417246	0.0450439	0.24996	0.0108158
Unclass.Firmicutes	0.22583	0.139026	0.221918	0.345337	0.224964	0.525058
Unclass.Flavobacteriaceae	0.188937	0.0861961	0.116583	0.0100098	0.533843	0.0363804
Unclass.Lachnospiraceae	0.135274	0.0222442	1.16788	0.127624	0.361549	0.0147488
Unclass.Lactobacillales	0.641714	0.58669	0.272028	0.72821	0.46064	0.912461
Unclass.Neisseriaceae	0.556748	0.63952	0.478606	0.2052	1.80328	1.27135
Unclass.Pasteurellaceae	0.19788	0.914791	0.102266	0.0600586	0.266921	0.257613
Unclass.Porphyromonadaceae	0.518737	0.230783	0.641209	0.1026	1.09715	0.133723
Unclass.Prevotellaceae	0.0570164	0.075074	0.136014	0.0175171	0.0589191	0.0088493
Unclass.Veillonellaceae	0.240363	0.328101	0.212714	0.593078	0.279419	0.493594
unclassified_"Bacteroidales"	0.372283	0	0.0705637	0.0100098	0.241033	0.0226149
unclassified_"Bacteroidetes"	0.0950273	0.0264149	0.0357932	0.0100098	0.0276741	0.00196651
unclassified_"Flavobacteriales"	0	0	0	0	0	0
unclassified_"Fusobacteriaceae"	0.0111797	0.00834156	0.133969	0.0425415	0.0660608	0.0403135
unclassified_"Fusobacteriales"	0.00223594	0.00139026	0.0265892	0	0.0107126	0.000983255
unclassified_"Leptotrichiaceae"	0.00223594	0.00417078	0.211691	0.0725708	0.0169616	0.00491628
unclassified_"Proteobacteria"	0.0212414	0.15988	0.0204532	0.00500488	0.0803442	0.0353972
unclassified_"Verrucomicrobia"	0	0	0	0	0	0
unclassified_Actinobacteria	0	0	0	0	0	0
unclassified_Actinobacteridae	0	0	0	0	0	0
unclassified_Actinomycetaceae	0	0	0	0	0.00446357	0.000983255
unclassified_Actinomycetales	0.0190055	0	0.0112493	0.0300293	0.0526701	0.0147488
unclassified_Aerococcaceae	0	0	0	0	0.00178543	0.00294977
unclassified_Alphaproteobacteria	0	0	0	0	0	0
unclassified_Anaerolineaceae	0.00111797	0	0	0	0	0
unclassified_Bacillaceae 1	0	0.00139026	0	0	0	0
unclassified_Bacillales	0.0793757	0.0236344	0.0398838	0.0375366	0.0205324	0.0245814
unclassified_Bacilli	0.353278	0.194636	0.155445	0.252746	0.106233	0.241881
unclassified_Betaproteobacteria	0.0402468	0.0514396	0.0163626	0.0175171	0.037494	0.0206484
unclassified_Burkholderiales	0.00111797	0.00278052	0	0	0.000892714	0.00196651
unclassified_Campylobacterales	0.00111797	0	0.00102266	0	0.000892714	0.00294977
unclassified_Carnobacteriaceae	0.0424828	0.0305857	0.0327252	0.0425415	0.0348158	0.0442465
unclassified_Chitinophagaceae	0	0	0	0	0	0
unclassified_Clostridia	0.00447187	0	0.0122719	0	0.00981985	0
unclassified_Clostridiales_Incertae Sedis XI	0.00111797	0	0.00102266	0	0	0
unclassified_Clostridiales_Incertae Sedis XIII	0	0	0	0	0	0
unclassified_Comamonadaceae	0	0	0.00102266	0	0	0
unclassified_Coriobacteriaceae	0.00447187	0	0	0	0	0
unclassified_Corynebacteriaceae	0.00223594	0	0	0	0.00981985	0.00294977
unclassified_Corynebacterineae	0.00447187	0	0	0	0.0116053	0.000983255
unclassified_Deltaproteobacteria	0	0.00139026	0	0	0	0
unclassified_Desulfovibrionales	0	0	0	0	0	0
unclassified_Desulfuromonadales	0	0	0	0	0	0
unclassified_Enterobacteriaceae	0.00447187	0.00556104	0	0	0	0.00294977
unclassified_Enterococcaceae	0.00223594	0.00417078	0	0.00250244	0.00535628	0.00196651
unclassified_Epsilonproteobacteria	0	0	0	0	0	0
unclassified_Gammaproteobacteria	0	0.0111221	0.00511331	0.00750732	0.0303523	0.0157321
unclassified_Ignavibacteriaceae	0	0	0	0	0	0
unclassified_Lactobacillaceae	0	0	0	0	0	0
unclassified_Methylococcaceae	0	0	0	0	0	0
unclassified_Micrococcaceae	0	0	0	0	0	0
unclassified_Micrococcineae	0.0134156	0	0.00511331	0.00250244	0	0
unclassified_Moraxellaceae	0	0.00973182	0	0	0.0276741	0.00589953
unclassified_Opitutae	0.0134156	0	0	0	0	0
unclassified_Peptostreptococcaceae	0	0	0	0	0	0
unclassified_Planctomycetaceae	0	0	0	0	0	0
unclassified_Polyangiaceae	0	0	0	0	0	0
unclassified_Propionibacteriaceae	0.00111797	0	0	0	0.0232106	0.00196651
unclassified_Pseudomonadaceae	0	0	0.00102266	0	0	0
unclassified_Pseudomonadales	0	0	0	0	0.00267814	0.000983255
unclassified_Rhizobiaceae	0	0	0	0	0	0
unclassified_Rhodobacteraceae	0	0	0	0	0	0
unclassified_Rhodocyclaceae	0	0	0	0	0	0
unclassified_Root	0	0	0	0	0.00267814	0.00786604
unclassified_Ruminococcaceae	0	0.00278052	0	0	0	0
unclassified_Selenomonadales	0	0	0	0.00250244	0	0
unclassified_Sphingobacteriaceae	0	0	0	0	0	0
unclassified_Spirochaetaceae	0.00447187	0	0.0357932	0	0	0
unclassified_Spirochaetales	0	0	0	0	0	0
unclassified_Staphylococcaceae	0	0	0	0	0	0
unclassified_Streptococcaceae	0.0536625	0.0417078	0.0214759	0.022522	0.031245	0.0471962
unclassified_Xanthomonadaceae	0	0.00139026	0.00102266	0	0	0
Vagococcus	0	0	0	0	0	0
Veillonella	6.8319	11.4168	9.87789	26.4533	14.6575	28.7573
Weissella	0	0	0	0.0125122	0	0
Xanthomonas	0	0	0	0	0	0
Zoogloea	0	0	0.00102266	0	0	0

## Sheet: %OTUs_D5
OTUs	%Saliva_D5	%BiofSaliva_D5	%Tongue_D5	%BiofTongue_D5	%Supragingival_ plaque_D5	%BiofSupragingival_ plaque_D5
Abiotrophia	0.195355	0.52151	0.00906331	0.011757	0.775858	0.666743
Acidovorax	0.00476476	0	0	0	0	0
Acinetobacter	0	0	0	0	0	0
Actinobacillus	0	0	0	0	0	0
Actinomyces	0.0905305	0.0160465	1.1601	0.465576	0.115736	0.0854798
Aggregatibacter	0.464088	4.64866	0.0030211	0.00705418	0.522954	0.790688
Akkermansia	0	0	0	0	0	0
Alistipes	0	0	0	0	0	0
Alloprevotella	0.0905305	0.277604	1.26584	0.232788	0.0257191	0
Alloscardovia	0	0	0	0	0	0
Anaerococcus	0	0	0	0	0	0
Anaeroglobus	0.00476476	0	0	0	0.00428651	0
Anaerovorax	0.0676596	0.00481394	0.212988	0.0258653	0	0
Arcobacter	0.00190591	0	0	0	0	0
Atopobium	0.113401	0.0256744	0.728086	0.124624	0.00428651	0
Bacteroidales"_incertae_sedisfamily010000 457Root;rootrank;Bacteria;domain;"Bacteroidetes";phylum;"Bacteroidia";class;"Bacteroidales";order;"Bacteroidales"_incertae_sedis;family;Phocaeicola;genus;Phocaeicolagenus010000 2827Root;rootrank;Bacteria;domain;"Bacteroidetes";phylum;"Bacteroidia";class;"Bacteroidales";order;Sunxiuqinia;genus;Sunxiuqiniagenus011000 -425Root;rootrank;Bacteria;domain;"Bacte…	0	0.0385115	0	0	0	0
Bacteroides	0	0.00802324	0	0	0	0
Barnesiella	0	0.00320929	0	0	0	0
Bergeriella	0.00381181	0	0	0	0.0342921	0.00712332
Bifidobacterium	0	0	0	0	0.00428651	0
Blautia	0	0	0	0	0	0
Bradyrhizobium	0	0	0	0	0	0
Brevundimonas	0	0	0	0	0	0
Bulleidia	0	0	0	0	0	0
Butyrivibrio	0.00571772	0	0.166161	0.0164597	0	0
Campylobacter	0.118166	0.00962788	0.741681	0.223382	0.925886	0.172384
Capnocytophaga	0.522218	0.0722091	1.98637	0.256302	11.1535	0.472988
Cardiobacterium	0.0352593	0.00481394	0	0	0.158601	0.0427399
Catonella	0.269686	0.00320929	0.241688	0.0258653	0.218612	0.00854798
Centipeda	0.00381181	0	0.074017	0.00705418	0.0428651	0.00142466
Chlorophyta	0	0	0	0	0	0
Chryseobacterium	0	0	0	0	0	0
Cloacibacterium	0	0	0	0	0	0
Clostridium XI	0	0	0	0	0	0
Clostridium XlVa	0	0	0	0	0	0
Clostridium XVIII	0	0	0	0	0	0
Comamonas	0	0	0	0	0	0
Corynebacterium	0.194402	0.0160465	0.00453165	0	6.16829	0.478687
Cryptobacterium	0	0	0	0	0	0
Desulfitobacterium	0.00190591	0	0	0	0	0
Desulfobulbus	0	0	0	0	0	0
Desulfurella	0	0	0	0	0	0
Dialister	0.103872	0.00802324	0	0	0.0557246	0.00854798
Diaphorobacter	0	0	0	0.00235139	0	0
Dokdonella	0	0	0	0	0	0
Eggerthia	0.000952953	0	0	0	0	0
Eikenella	0.020965	0.0128372	0.0030211	0.00235139	0.231472	0.105425
Enterobacter	0	0.0256744	0	0	0	0
Enterococcus	0	0.00160465	0	0	0	0
Enterorhabdus	0	0	0	0	0	0
Erysipelotrichaceae_incertae_sedis	0	0	0	0	0	0
Escherichia/Shigella	0	0	0	0	0	0
Eubacterium	0.0781421	0.00160465	0.484887	0.0705418	0.00857302	0
Faecalibacterium	0	0	0	0	0	0
Faucicola	0	0	0	0	0	0
Filifactor	0.080048	0	0.074017	0.0235139	0.017146	0
Flavobacterium	0	0	0	0	0	0
Fretibacterium	0.00285886	0	0	0	0.00857302	0
Fusobacterium	7.3911	0.402766	8.75364	3.53884	9.13884	0.471564
Gemella	4.63421	1.78597	3.10418	1.15688	1.14878	0.987292
Gp3	0	0	0	0	0	0
Granulicatella	2.93986	2.06679	1.65707	0.893529	1.35882	1.73097
Haemophilus	5.08686	9.3583	1.99846	0.783014	0.321488	0.598359
Hallella	0	0	0	0	0	0
Howardella	0	0	0	0	0	0
Hyphomicrobium	0	0	0	0	0	0
Ignavibacterium	0	0	0	0	0	0
Johnsonella	0	0	0	0	0	0
Kingella	0.0686126	0.00481394	0.0030211	0.00235139	0.0900167	0.0270686
Klebsiella	0	0.00160465	0	0	0	0
Lachnoanaerobaculum	0.0752833	0.0192558	0.388212	0.124624	0.844443	0.00997265
Lactobacillus	0.000952953	0	0	0	0	0
Lactococcus	0	0	0	0	0	0
Lactovum	0	0.00320929	0.00151055	0	0.0128595	0
Lautropia	0.226803	0	0.00151055	0	0.55296	0.252165
Leptotrichia	1.86969	0.240697	3.67215	0.813582	17.5233	2.66412
Leuconostoc	0	0	0	0	0	0
Mannheimia	0	0.00320929	0	0	0	0
Massilia	0	0	0	0	0	0
Megasphaera	0.00190591	0.00160465	0.0589115	0.0164597	0	0
Mesorhizobium	0	0.00160465	0	0	0	0
Methylocystis	0	0	0	0	0	0
Methylomonas	0	0	0	0	0	0
Methylophilus	0	0	0	0	0	0
Methylosarcina	0	0	0	0	0	0
Mobiluncus	0	0	0	0	0	0
Mogibacterium	0	0	0.00906331	0	0	0
Moraxella	0	0	0.599689	0.124624	0.0385786	0.00569866
Morococcus	0.371652	0	0.413891	0.289221	0.158601	0.153864
Moryella	0	0	0	0	0	0
Mucispirillum	0	0	0	0	0	0
Mycobacterium	0	0	0	0	0	0
Mycoplasma	0.000952953	0	0.00906331	0	0	0.00142466
Necropsobacter	0	0	0	0	0	0
Neisseria	14.7927	9.0133	18.0284	7.45156	7.0856	4.27257
Odoribacter	0	0.00160465	0	0	0	0
Olsenella	0	0	0	0	0	0
Opitutus	0	0	0	0	0	0
Oribacterium	1.08351	0.0401162	2.05888	0.3386	0.0857302	0.00142466
Oscillibacter	0	0.00160465	0	0	0	0
Parabacteroides	0	0	0	0	0	0
Parvimonas	0.143896	0.00802324	0.9305	0.188111	0.00857302	0
Pasteurella	0	0.00320929	0	0	0	0
Pedobacter	0	0	0	0	0	0
Pelomonas	0	0	0	0	0	0
Peptococcus	0.020965	0	0.0226583	0	0.0128595	0
Peptoniphilus	0	0	0	0	0	0
Peptostreptococcaceae_incertae_sedis	0.0838598	0.00481394	0.193351	0.0141084	0.158601	0.02137
Peptostreptococcus	0.124837	0.0144418	0.590626	0.244545	0.0128595	0
Phocaeicola	0	0	0	0	0	0
Pilibacter	0	0.00160465	0	0	0	0
Planobacterium	0	0.00481394	0	0	0	0
Porphyromonas	2.03741	0.961184	2.59513	0.45617	3.18488	0.659619
Prevotella	0.867187	0.15886	4.01807	1.18745	2.36187	0.199453
Propionibacterium	0	0.00160465	0	0	0	0
Propionimicrobium	0	0	0	0	0	0
Prosthecobacter	0	0	0	0	0	0
Pseudoflavonifractor	0	0	0	0	0	0
Pseudomonas	0.0190591	0.0224651	0.00453165	0	0	0.00142466
Pseudoramibacter	0	0	0	0	0	0
Rhodanobacter	0	0.00481394	0	0	0	0
Rhodoferax	0	0	0	0	0	0
Rothia	1.41609	0.0417208	0.0966753	0.0329195	0.501522	0.112548
Ruminococcus	0	0	0	0	0	0
Saccharibacteria_genera_incertae_sedis	0.0190591	0	0.102717	0.0329195	0.0557246	0
Scardovia	0	0	0	0	0	0
Schwartzia	0.00857657	0	0	0	0.102876	0.00142466
Selenomonas	0.146755	0.00160465	0.0634432	0.00705418	1.12735	0.0327673
Serratia	0.00190591	0.0128372	0	0.00235139	0	0
Shuttleworthia	0.00857657	0.00160465	0	0	0	0
Simonsiella	0.772845	0.580882	0.0407849	0.00705418	0	0
Slackia	0	0	0	0	0	0
Sneathia	0	0	0	0	0	0
Snodgrassella	0	0	0	0	0	0
Solobacterium	0.00285886	0	0.00755276	0.00235139	0.00428651	0
Soonwooa	0.00190591	0.00160465	0	0	0	0
Sphaerobacter	0	0	0	0	0	0
Sphingomonas	0	0	0	0	0	0
SR1_genera_incertae_sedis	0.00285886	0	0.00906331	0	0.00428651	0
Staphylococcus	0.000952953	0.00320929	0	0	0	0.00142466
Stenotrophomonas	0	0	0	0	0	0
Stomatobaculum	0.0533654	0	0.129907	0.0634876	0.00428651	0.00284933
Streptobacillus	0.00857657	0.0192558	0	0	0	0
Streptococcus	46.4298	56.9842	25.4951	51.9305	22.8428	75.2978
Streptophyta	0	0	0	0	0	0
Succinivibrio	0	0	0	0	0	0
Sulfurimonas	0	0	0	0	0	0.00142466
Tannerella	0.161049	0.00641859	0.206946	0.0258653	0.63869	0.00997265
Terrimonas	0	0	0	0	0	0
Tessaracoccus	0.00190591	0	0	0	0	0
Thauera	0	0	0	0.00235139	0	0
Thermomonas	0	0	0	0	0	0
Thiobacillus	0	0	0	0	0.00428651	0
Treponema	0.127696	0.00160465	0.16314	0.00705418	0.222899	0.00142466
Unclass.Bacteria	0.844316	0.462138	0.820229	0.345655	0.943032	0.262138
Unclass.Clostridiales	0.0867187	0.00320929	0.279452	0.0329195	0.252904	0.0256439
Unclass.Firmicutes	0.104825	0.0978835	0.217519	0.282167	0.0943032	0.200878
Unclass.Flavobacteriaceae	0.273497	0.0561626	0.287005	0.0188111	0.9216	0.017096
Unclass.Lachnospiraceae	0.192496	0.0160465	1.503	0.221031	1.66745	0.0313426
Unclass.Lactobacillales	0.445982	0.529534	0.240178	0.507901	0.150028	0.673866
Unclass.Neisseriaceae	0.843363	0.653091	0.700896	0.331546	0.861589	0.333371
Unclass.Pasteurellaceae	0.536512	4.01643	0.116312	0.0634876	0.591538	0.595509
Unclass.Porphyromonadaceae	0.489818	0.102697	0.788508	0.129327	0.565819	0.0398906
Unclass.Prevotellaceae	0.0190591	0.0738138	0.777934	0.204571	0.0900167	0.017096
Unclass.Veillonellaceae	0.0819539	0.198976	0.258304	0.514955	0.158601	0.217974
unclassified_"Bacteroidales"	0.0771892	0	0.0815698	0.0305681	0.381499	0.017096
unclassified_"Bacteroidetes"	0.0276356	0.00802324	0.0256794	0.00940557	0.0642977	0.00427399
unclassified_"Flavobacteriales"	0	0	0	0	0	0
unclassified_"Fusobacteriaceae"	0.0705185	0.0144418	0.0966753	0.0799473	0.0471516	0.00284933
unclassified_"Fusobacteriales"	0.00476476	0	0.0151055	0.00470278	0.0385786	0.00427399
unclassified_"Leptotrichiaceae"	0.0133413	0.00160465	0.0151055	0.0141084	0.017146	0.00712332
unclassified_"Proteobacteria"	0.0667067	0.150837	0.0377638	0.00705418	0.0128595	0.012822
unclassified_"Verrucomicrobia"	0	0	0	0	0	0
unclassified_Actinobacteria	0	0	0	0	0	0
unclassified_Actinobacteridae	0	0	0	0	0	0
unclassified_Actinomycetaceae	0	0	0.00151055	0.00235139	0	0
unclassified_Actinomycetales	0.0114354	0.00320929	0.0241688	0.0235139	0.214326	0.0199453
unclassified_Aerococcaceae	0	0.00160465	0	0	0	0
unclassified_Alphaproteobacteria	0	0.00160465	0	0	0	0
unclassified_Anaerolineaceae	0.00190591	0	0	0	0	0
unclassified_Bacillaceae 1	0	0	0	0	0	0
unclassified_Bacillales	0.0533654	0.0304883	0.0453165	0.0235139	0.017146	0.0199453
unclassified_Bacilli	0.197261	0.174907	0.113291	0.178706	0.0471516	0.101151
unclassified_Betaproteobacteria	0.0438358	0.0353022	0.0287005	0.011757	0.0685842	0.02137
unclassified_Burkholderiales	0	0.0208604	0	0	0.0128595	0
unclassified_Campylobacterales	0.00381181	0	0.00755276	0.00470278	0.017146	0.00284933
unclassified_Carnobacteriaceae	0.0219179	0.0144418	0.0120844	0.0188111	0.00857302	0.0156713
unclassified_Chitinophagaceae	0	0	0	0	0	0
unclassified_Clostridia	0	0	0.0166161	0	0.017146	0
unclassified_Clostridiales_Incertae Sedis XI	0	0	0	0	0	0
unclassified_Clostridiales_Incertae Sedis XIII	0	0	0	0	0	0
unclassified_Comamonadaceae	0.00285886	0	0.00151055	0	0.00428651	0
unclassified_Coriobacteriaceae	0	0	0	0	0	0
unclassified_Corynebacteriaceae	0.00285886	0	0	0	0.0728707	0.012822
unclassified_Corynebacterineae	0.00285886	0	0	0	0.0471516	0.00569866
unclassified_Deltaproteobacteria	0	0	0	0	0	0
unclassified_Desulfovibrionales	0	0	0	0	0	0
unclassified_Desulfuromonadales	0.000952953	0	0	0	0	0
unclassified_Enterobacteriaceae	0.00952953	0.0609766	0.00151055	0	0	0
unclassified_Enterococcaceae	0.00285886	0	0	0.00235139	0	0.00284933
unclassified_Epsilonproteobacteria	0	0	0.0030211	0	0	0
unclassified_Gammaproteobacteria	0.00571772	0.0160465	0.00755276	0.00470278	0.00428651	0.00427399
unclassified_Ignavibacteriaceae	0	0	0	0	0	0
unclassified_Lactobacillaceae	0	0.00160465	0	0	0	0
unclassified_Methylococcaceae	0	0	0	0	0	0
unclassified_Micrococcaceae	0.000952953	0	0	0	0	0
unclassified_Micrococcineae	0.0171531	0.00160465	0.00151055	0	0	0.00284933
unclassified_Moraxellaceae	0.000952953	0	0.00906331	0.00235139	0	0
unclassified_Opitutae	0	0	0	0	0	0
unclassified_Peptostreptococcaceae	0	0	0.00151055	0	0	0
unclassified_Planctomycetaceae	0	0	0	0	0	0
unclassified_Polyangiaceae	0	0	0	0	0	0
unclassified_Propionibacteriaceae	0.000952953	0	0	0	0.00857302	0.00142466
unclassified_Pseudomonadaceae	0	0.00481394	0.00151055	0	0	0
unclassified_Pseudomonadales	0	0	0.0030211	0	0	0
unclassified_Rhizobiaceae	0	0	0	0	0	0
unclassified_Rhodobacteraceae	0	0	0	0	0	0
unclassified_Rhodocyclaceae	0	0	0	0	0	0
unclassified_Root	0.00285886	0.00160465	0.00151055	0	0	0.00142466
unclassified_Ruminococcaceae	0	0.00160465	0	0	0	0
unclassified_Selenomonadales	0	0	0	0	0	0
unclassified_Sphingobacteriaceae	0	0	0	0	0	0
unclassified_Spirochaetaceae	0.00285886	0	0.0166161	0	0	0
unclassified_Spirochaetales	0	0	0.00151055	0	0	0
unclassified_Staphylococcaceae	0	0	0	0	0	0
unclassified_Streptococcaceae	0.0457417	0.0433255	0.0105739	0.0258653	0.0514381	0.0441646
unclassified_Xanthomonadaceae	0	0	0	0	0	0
Vagococcus	0	0	0	0	0	0
Veillonella	1.90781	5.71415	10.8458	25.6701	2.46474	6.91959
Weissella	0	0	0	0	0	0
Xanthomonas	0	0	0	0	0	0
Zoogloea	0	0	0	0	0	0

## Sheet: %OTUs_D6
OTUs	%Saliva_D6	%BiofSaliva_D6	%Tongue_D6	%BiofTongue_D6	%Supragingival_ plaque_D6	%BiofSupragingival_ plaque_D6
Abiotrophia	0.0031085	0	0	0.00249975	0.00214066	0
Acidovorax	0	0	0	0	0	0
Acinetobacter	0	0	0	0	0	0
Actinobacillus	0	0.00177522	0	0	0	0
Actinomyces	0.612893	0.27871	0.41095	0.0774923	0.510548	0.0498042
Aggregatibacter	0.0165787	0.0568071	0.00220941	0	0.786694	0.197834
Akkermansia	0	0.00355044	0	0	0	0
Alistipes	0	0.00177522	0	0	0	0
Alloprevotella	0.0419648	0.0266283	0.0331411	0	0.022477	0
Alloscardovia	0	0	0	0	0	0
Anaerococcus	0	0	0	0	0.00107033	0
Anaeroglobus	0.0113978	0	0	0	0.00535166	0
Anaerovorax	0.0202053	0	0	0	0	0
Arcobacter	0	0	0	0	0	0
Atopobium	2.35624	0.477535	1.90009	0.122488	0.00963298	0
Bacteroidales"_incertae_sedisfamily010000 457Root;rootrank;Bacteria;domain;"Bacteroidetes";phylum;"Bacteroidia";class;"Bacteroidales";order;"Bacteroidales"_incertae_sedis;family;Phocaeicola;genus;Phocaeicolagenus010000 2827Root;rootrank;Bacteria;domain;"Bacteroidetes";phylum;"Bacteroidia";class;"Bacteroidales";order;Sunxiuqinia;genus;Sunxiuqiniagenus011000 -425Root;rootrank;Bacteria;domain;"Bacte…	0	0.0355044	0	0	0	0
Bacteroides	0	0.00177522	0	0	0	0.00138345
Barnesiella	0	0	0	0	0	0
Bergeriella	0	0	0	0	0.0139143	0.00415035
Bifidobacterium	0	0	0	0	0	0
Blautia	0	0.00177522	0	0	0	0
Bradyrhizobium	0	0.00177522	0	0	0	0
Brevundimonas	0	0	0	0	0	0
Bulleidia	0.00155425	0	0	0	0	0
Butyrivibrio	0.0714956	0.00177522	0.0839575	0	0	0
Campylobacter	0.422238	0.20415	0.612006	0.0274973	0.64541	0.0221352
Capnocytophaga	0.170968	0.0195274	0.011047	0.00249975	4.75227	0.240721
Cardiobacterium	0.00466275	0	0	0	0.0695715	0.00968416
Catonella	0.0455914	0.00532566	0.364552	0.0174983	0.0556572	0
Centipeda	0.274066	0.00710089	0.134774	0.00249975	0.0117736	0
Chlorophyta	0.000518084	0	0	0	0	0
Chryseobacterium	0	0	0	0	0	0
Cloacibacterium	0	0	0.00220941	0	0	0
Clostridium XI	0	0.00177522	0	0	0	0
Clostridium XlVa	0	0	0	0	0	0
Clostridium XVIII	0	0	0	0	0.00107033	0
Comamonas	0.000518084	0	0	0	0.00107033	0.00138345
Corynebacterium	0.0756402	0.0106513	0	0	2.00901	0.106526
Cryptobacterium	0.00932551	0	0	0	0	0
Desulfitobacterium	0	0	0	0	0	0
Desulfobulbus	0	0	0	0	0	0
Desulfurella	0	0	0	0	0	0
Dialister	0.142991	0.0106513	0.0132564	0.00249975	0.351069	0.0110676
Diaphorobacter	0	0	0	0	0	0
Dokdonella	0	0	0	0	0	0
Eggerthia	0	0	0	0	0	0
Eikenella	0.0103617	0	0	0	0.0299693	0.00830071
Enterobacter	0	0	0	0	0	0
Enterococcus	0	0	0	0	0	0
Enterorhabdus	0	0.00177522	0	0	0	0
Erysipelotrichaceae_incertae_sedis	0	0.00355044	0	0	0	0
Escherichia/Shigella	0	0.00177522	0	0	0	0
Eubacterium	0.0295308	0.00177522	0	0	0.00428133	0
Faecalibacterium	0	0.00177522	0	0	0	0
Faucicola	0	0	0	0	0	0
Filifactor	0.0932551	0.015977	0	0	0.0107033	0
Flavobacterium	0	0	0.00220941	0	0	0
Fretibacterium	0.055435	0	0	0	0.00214066	0
Fusobacterium	3.34164	0.378122	3.11085	0.452455	2.03149	0.0415035
Gemella	4.66327	0.940867	2.45244	0.89991	1.00397	0.0885409
Gp3	0	0	0	0	0	0
Granulicatella	8.29763	5.29726	4.96012	2.85471	2.37507	0.547847
Haemophilus	1.39831	10.4827	1.68578	1.0499	1.38715	2.78074
Hallella	0	0.00532566	0	0	0	0
Howardella	0.00259042	0	0	0	0	0
Hyphomicrobium	0	0	0	0	0	0
Ignavibacterium	0	0	0	0	0	0
Johnsonella	0	0	0	0	0	0
Kingella	0.0331574	0	0	0.00249975	0.522322	0.0816236
Klebsiella	0	0	0	0	0	0
Lachnoanaerobaculum	0.210342	0.0248531	0.380018	0.0174983	0.132721	0
Lactobacillus	0.0227957	0.0301788	0	0	0	0
Lactococcus	0	0	0.00883763	0	0.00107033	0
Lactovum	0.00207233	0	0.00220941	0	0	0.0027669
Lautropia	0.0600977	0	0.00220941	0.00249975	1.26299	0.315427
Leptotrichia	1.79309	0.152669	4.51603	1.0274	8.57014	1.28661
Leuconostoc	0	0	0	0	0	0
Mannheimia	0	0	0	0	0	0
Massilia	0	0.00177522	0	0	0	0
Megasphaera	0.625327	0.110064	1.86032	0.0824918	0.00214066	0
Mesorhizobium	0	0	0	0	0	0
Methylocystis	0	0	0	0	0	0
Methylomonas	0	0	0	0	0	0
Methylophilus	0	0	0	0	0	0
Methylosarcina	0	0	0	0	0	0
Mobiluncus	0	0	0	0	0	0
Mogibacterium	0.0668328	0	0.00662822	0	0.00214066	0
Moraxella	0	0	0	0	0	0
Morococcus	0.129003	0	0.117099	0.0349965	0.139143	0.0843905
Moryella	0.00466275	0	0.00220941	0	0	0
Mucispirillum	0	0	0	0	0	0
Mycobacterium	0	0	0.00220941	0	0	0
Mycoplasma	0.0404105	0	0	0	0	0
Necropsobacter	0	0	0	0	0	0
Neisseria	3.27377	4.83925	2.19173	0.554945	5.16435	2.3325
Odoribacter	0	0	0	0	0	0
Olsenella	0.000518084	0	0	0	0	0
Opitutus	0	0	0	0	0	0
Oribacterium	0.562639	0.108289	1.31018	0.0724928	0.0246176	0.00415035
Oscillibacter	0	0.00177522	0	0	0	0
Parabacteroides	0	0.00355044	0	0	0	0
Parvimonas	0.504614	0.00532566	0	0	0.156268	0.0027669
Pasteurella	0	0	0	0	0	0
Pedobacter	0	0	0	0	0	0
Pelomonas	0	0	0	0	0	0
Peptococcus	0.06217	0	0	0	0.00535166	0
Peptoniphilus	0.00259042	0	0	0	0	0
Peptostreptococcaceae_incertae_sedis	0.00984359	0.00177522	0	0	0.0385319	0
Peptostreptococcus	0.0891104	0.00177522	0	0.00249975	0.00107033	0
Phocaeicola	0.00155425	0	0	0	0	0
Pilibacter	0	0	0	0	0	0
Planobacterium	0	0	0	0	0	0
Porphyromonas	2.292	1.29059	0.956674	0.0874913	0.965439	0.0318194
Prevotella	9.30271	3.39067	13.674	1.08989	0.909782	0.0345863
Propionibacterium	0.00207233	0	0	0	0	0
Propionimicrobium	0	0	0	0	0	0
Prosthecobacter	0	0	0	0	0	0
Pseudoflavonifractor	0	0	0	0	0	0
Pseudomonas	0.00207233	0.0585823	0	0	0.00214066	0.00138345
Pseudoramibacter	0	0	0	0	0	0
Rhodanobacter	0	0.00177522	0	0	0	0
Rhodoferax	0	0	0	0	0	0
Rothia	4.09131	0.126041	0.375599	0.0874913	3.72368	0.907544
Ruminococcus	0	0.00177522	0	0	0	0
Saccharibacteria_genera_incertae_sedis	0.0543988	0	0.0530258	0.0324968	0.0663606	0
Scardovia	0.00155425	0	0	0	0	0
Schwartzia	0.012434	0	0	0	0.012844	0
Selenomonas	0.108798	0.0124266	0.0552352	0.00249975	0.444188	0.00968416
Serratia	0.00155425	0.0213027	0	0	0.00856265	0.00138345
Shuttleworthia	0.0300489	0	0	0	0.00107033	0
Simonsiella	0	0	0	0	0	0
Slackia	0.00103617	0	0	0	0	0
Sneathia	0.0150244	0	0.0463976	0.00249975	0	0
Snodgrassella	0	0	0	0	0	0.00138345
Solobacterium	0.00569892	0	0.00662822	0	0	0
Soonwooa	0	0.00177522	0	0	0	0
Sphaerobacter	0	0	0	0	0	0
Sphingomonas	0	0.00177522	0	0	0	0
SR1_genera_incertae_sedis	0	0	0	0	0	0
Staphylococcus	0.0264223	0	0	0	0.0438836	0.00830071
Stenotrophomonas	0	0	0	0	0	0
Stomatobaculum	0.384418	0	0.205475	0.0049995	0.00428133	0
Streptobacillus	0.00828934	0.00710089	0	0	0	0
Streptococcus	39.322	43.1272	36.0708	57.4193	51.9742	80.8696
Streptophyta	0	0.00177522	0.0508164	0	0.00321099	0
Succinivibrio	0	0	0	0.00249975	0	0
Sulfurimonas	0	0	0	0	0	0
Tannerella	0.109316	0.00355044	0.00441882	0	0.0610089	0
Terrimonas	0	0	0	0	0	0
Tessaracoccus	0	0	0	0	0	0
Thauera	0	0	0	0	0	0
Thermomonas	0	0	0.00220941	0	0	0
Thiobacillus	0	0	0	0	0.00428133	0.00415035
Treponema	0.407214	0.0213027	0	0	0.0246176	0
Unclass.Bacteria	0.65434	0.411851	0.499326	0.137486	0.7107	0.23657
Unclass.Clostridiales	0.517566	0.00887611	0.0508164	0	0.104892	0
Unclass.Firmicutes	0.293235	0.43848	0.304898	0.424958	0.221559	0.258705
Unclass.Flavobacteriaceae	0.106725	0.0372797	0.229778	0.009999	0.641129	0.0055338
Unclass.Lachnospiraceae	0.34867	0.0568071	0.0927951	0.0049995	0.0535166	0.0055338
Unclass.Lactobacillales	0.895767	1.02075	0.607587	0.79992	0.470946	0.381833
Unclass.Neisseriaceae	0.344008	0.31954	0.205475	0.0624938	0.5159	0.19645
Unclass.Pasteurellaceae	0.0751221	0.44203	0.0861669	0.0724928	0.115596	0.193683
Unclass.Porphyromonadaceae	0.418094	0.0745593	0.14803	0.019998	0.0406726	0.00138345
Unclass.Prevotellaceae	0.169413	0.296462	0.234197	0.0149985	0.00642199	0
Unclass.Veillonellaceae	0.666774	0.571621	0.583284	0.562444	0.156268	0.237954
unclassified_"Bacteroidales"	0.0901466	0	0.0132564	0.009999	0.0449539	0
unclassified_"Bacteroidetes"	0.0600977	0.0177522	0.0132564	0.00249975	0.0139143	0
unclassified_"Flavobacteriales"	0	0	0	0	0	0
unclassified_"Fusobacteriaceae"	0.0430009	0.00532566	0.0441882	0.0174983	0.016055	0
unclassified_"Fusobacteriales"	0.00725317	0	0.0154659	0	0.00749232	0
unclassified_"Leptotrichiaceae"	0.138846	0.00355044	0.304898	0.09999	0.0246176	0.00968416
unclassified_"Proteobacteria"	0.00466275	0.0550319	0.00662822	0	0.019266	0.00968416
unclassified_"Verrucomicrobia"	0	0	0	0	0	0
unclassified_Actinobacteria	0.000518084	0	0	0	0	0
unclassified_Actinobacteridae	0.00103617	0	0	0	0	0
unclassified_Actinomycetaceae	0.000518084	0	0	0	0.00107033	0
unclassified_Actinomycetales	0.0284946	0.0142018	0.00220941	0.00749925	0.0877672	0.00968416
unclassified_Aerococcaceae	0	0	0	0	0	0
unclassified_Alphaproteobacteria	0	0	0	0	0	0
unclassified_Anaerolineaceae	0.000518084	0	0	0	0	0
unclassified_Bacillaceae 1	0	0	0	0	0	0
unclassified_Bacillales	0.0694232	0.0106513	0.0419787	0.0124988	0.0139143	0.00415035
unclassified_Bacilli	0.253861	0.173972	0.167915	0.212479	0.0631496	0.0664057
unclassified_Betaproteobacteria	0.0155425	0.0230779	0.00220941	0	0.0299693	0.0179849
unclassified_Burkholderiales	0.000518084	0	0	0	0.00107033	0
unclassified_Campylobacterales	0.006217	0.00710089	0.00662822	0	0.00535166	0
unclassified_Carnobacteriaceae	0.122786	0.127816	0.11047	0.0624938	0.0278286	0
unclassified_Chitinophagaceae	0	0.00177522	0	0	0	0
unclassified_Clostridia	0.0031085	0.00355044	0.00220941	0	0.00321099	0
unclassified_Clostridiales_Incertae Sedis XI	0	0	0	0	0	0
unclassified_Clostridiales_Incertae Sedis XIII	0.000518084	0	0	0	0	0
unclassified_Comamonadaceae	0.00259042	0	0	0	0.00214066	0
unclassified_Coriobacteriaceae	0	0	0	0	0	0
unclassified_Corynebacteriaceae	0.00155425	0	0	0	0.0353209	0.00138345
unclassified_Corynebacterineae	0.00103617	0	0	0	0.0331803	0.00415035
unclassified_Deltaproteobacteria	0	0	0	0	0	0
unclassified_Desulfovibrionales	0	0	0	0	0	0
unclassified_Desulfuromonadales	0	0	0	0	0	0
unclassified_Enterobacteriaceae	0.0031085	0.0426053	0	0	0.00642199	0.0027669
unclassified_Enterococcaceae	0.00362659	0.00177522	0	0	0.00428133	0
unclassified_Epsilonproteobacteria	0.000518084	0.00355044	0.00220941	0	0.00214066	0
unclassified_Gammaproteobacteria	0.00259042	0.00355044	0	0	0	0.0027669
unclassified_Ignavibacteriaceae	0	0	0	0	0.00107033	0
unclassified_Lactobacillaceae	0.000518084	0	0	0	0	0
unclassified_Methylococcaceae	0	0	0	0	0	0
unclassified_Micrococcaceae	0.0031085	0	0.00220941	0	0.00214066	0
unclassified_Micrococcineae	0.0606158	0.00355044	0.011047	0.00749925	0.016055	0.00138345
unclassified_Moraxellaceae	0	0	0	0	0.00107033	0
unclassified_Opitutae	0	0	0	0	0	0
unclassified_Peptostreptococcaceae	0	0	0	0	0	0
unclassified_Planctomycetaceae	0	0	0	0	0	0
unclassified_Polyangiaceae	0	0.00177522	0	0	0	0
unclassified_Propionibacteriaceae	0.000518084	0	0	0	0	0
unclassified_Pseudomonadaceae	0.00155425	0.00177522	0	0	0	0
unclassified_Pseudomonadales	0	0	0	0	0	0
unclassified_Rhizobiaceae	0	0	0	0	0	0
unclassified_Rhodobacteraceae	0	0	0	0	0	0
unclassified_Rhodocyclaceae	0.000518084	0	0	0	0	0
unclassified_Root	0.00103617	0	0	0	0.00428133	0.00138345
unclassified_Ruminococcaceae	0	0.00710089	0	0	0	0
unclassified_Selenomonadales	0	0	0	0	0	0
unclassified_Sphingobacteriaceae	0.000518084	0	0	0	0	0
unclassified_Spirochaetaceae	0.000518084	0	0	0	0	0
unclassified_Spirochaetales	0	0	0	0	0	0
unclassified_Staphylococcaceae	0	0	0	0	0.00214066	0
unclassified_Streptococcaceae	0.0414467	0.0390549	0.0176753	0.0174983	0.0428133	0.042887
unclassified_Xanthomonadaceae	0	0	0	0	0	0
Vagococcus	0	0	0	0	0	0
Veillonella	8.68982	24.1448	18.5126	31.4019	6.08376	8.21632
Weissella	0	0	0	0	0	0
Xanthomonas	0.000518084	0	0	0	0	0
Zoogloea	0.000518084	0	0	0	0	0
